# Supplementary material for: Ablative Techniques for Lung Metastases: Patient Selection and Outcomes Following Treatment with Stereotactic Radiotherapy or Radiofrequency Ablation
Source: Curr Oncol. 2025 May 25;32(6):303. doi: 10.3390/curroncol32060303 (PMC12191657; doi:10.3390/curroncol32060303)
Supplement: Supplementary file 1 [file curroncol-32-00303-s001.zip]

Archive with 1 entries (1 files):
- curroncol-3602788-supplementary.pdf
